# Supplementary material for: Effects of Multi-Generational Rearing on Job’s Tears on the Performance and Host Plant Preference of Spodoptera frugiperda (Lepidoptera: Noctuidae)
Source: Insects. 2025 Jul 28;16(8):773. doi: 10.3390/insects16080773 (PMC12386935; doi:10.3390/insects16080773)
Supplement: Supplementary file 1 [file insects-16-00773-s001.zip]

Archive with 1 entries (1 files):
- insects-3706272-supplementary.pdf
